# Supplementary material for: Transcriptomic profiles of multiple organ dysfunction syndrome phenotypes in pediatric critical influenza
Source: Front Immunol. 2023 Jul 18;14:1220028. doi: 10.3389/fimmu.2023.1220028 (PMC10390830; doi:10.3389/fimmu.2023.1220028)
Supplement: Supplementary file 2 [file DataSheet_2.xlsx]

## Sheet: Table E1. 469 mRNA targets
Gene Name	Accession Number	Alias	Probe Annotation/Known Gene Function	Gene Source/Category	Specific reference for curated gene panel if applicable (First Author, Publication Year. DOI if applicable)	Specific influenza associated genes (P. Khatri, S.Thair)
ACO1	NM_002197.2		Transport of small molecules	Influenza-associated genes		Unpublished work
ACOT9	NM_001033583.2		Metabolism	Influenza-associated genes		Unpublished work
ADM	NM_001124.1		Signaling by GPCR	Influenza-associated genes		Unpublished work
ADORA2A	NM_000675.3	ADORA2, RDC8	Metabolism of proteins;Signaling by Receptor Tyrosine Kinases;Signaling by GPCR	Purinergic signaling		NA
ADORA2B	NM_000676.2		Metabolism of proteins;Signaling by GPCR	Purinergic signaling		NA
ADORA3	NM_000677.3		Signaling by GPCR	Purinergic signaling		NA
ADPRH	NM_001125.2			Influenza-associated genes		Unpublished work
ALAS1	NM_000688.4		Metabolism;Transcriptional activation of mitochondrial biogenesis	Immune Cell Proportions	Vallania, et al, 2018. 10.1038/s41467-018-07242-6	NA
ALDOC	NM_005165.2		Metabolism;Neutrophil degranulation	Influenza-associated genes		Unpublished work
ANK3	NM_001149.2		Metabolism of proteins;Developmental Biology;Vesicle-mediated transport	Immune Cell Proportions	Vallania, et al, 2018. 10.1038/s41467-018-07242-6	NA
ANXA1	NM_000700.1	Calpactin-2, Phospholipase A2 Inhibitory Protein	Signaling by GPCR;Muscle contraction;Interleukin-4 and Interleukin-13 signaling	Influenza-associated genes		NA
APOE	NM_000041.2		Metabolism;Signaling by Receptor Tyrosine Kinases;Vesicle-mediated transport;Metabolism of proteins;Gene expression (Transcription);Transport of small molecules;Signaling by GPCR	Immune Cell Proportions	Vallania, et al, 2018. 10.1038/s41467-018-07242-6	NA
ARG1	NM_000045.3		Metabolism;Neutrophil degranulation	ARDS	Sweeney, et al. 2018. 10.1097/CCM.0000000000002839	NA
ARHGEF6	NM_004840.2		Signaling by GPCR;Signaling by Rho GTPases	Influenza-associated genes		Unpublished work
ARL5B	NM_178815.3			Influenza-associated genes		Unpublished work
ARNT2	NM_014862.3		Metabolism	Immune Cell Proportions	Vallania, et al, 2018. 10.1038/s41467-018-07242-6	NA
ATOX1	NM_004045.3		Antimicrobial peptides;Cellular responses to external stimuli	Influenza-associated genes		Unpublished work
ATP2A1	NM_004320.4		Hemostasis;Signaling by NOTCH;Muscle contraction;Transport of small molecules	Immune Cell Proportions	Vallania, et al, 2018. 10.1038/s41467-018-07242-6	NA
ATP6V1B1	NM_001692.3		Transport of small molecules;Signaling by Receptor Tyrosine Kinases;Cellular responses to external stimuli	Viral Bacterial Signature	Sweeney, et al, 2016. 10.1126/scitranslmed.aaf7165	NA
AZI2	NM_001134433.1			Influenza-associated genes		Unpublished work
B2M	NM_004048.2		Metabolism of proteins;Adaptive Immune System;Disease;DAP12 interactions;Neutrophil degranulation;Interferon Signaling	HOUSEKEEPING GENE	Wong, et al, 2017. 10.1164/rccm.201701-0066OC	NA
BAK1	NM_001188.2		Apoptosis	Fundamental Immunology or cell function		NA
BATF	NM_006399.3		Interleukin-4 and Interleukin-13 signaling	Sepsis MetaScore, Virus vs Bacteria	Sweeney, et al, 2016. 10.1126/scitranslmed.aaf7165	NA
BAX	NM_138761.3		Gene expression (Transcription);Apoptosis;Signaling by Receptor Tyrosine Kinases	Fundamental Immunology or cell function		NA
Bcl2	NM_000657.2		Interleukin-4 and Interleukin-13 signaling;Apoptosis;Nucleotide-binding domain# leucine rich repeat containing receptor (NLR) signaling pathways	Fundamental Immunology or cell function		NA
BCL3	NM_005178.2	B-Cell Lymphoma 3 ProteinÂ¬â€		Influenza-associated genes		NA
BID	NM_197966.1	Apoptic Death Agonist	Gene expression (Transcription);Apoptosis	Influenza		NA
BLVRA	NM_000712.3		Metabolism	Influenza-associated genes		Unpublished work
BPI	NM_001725.2	BPI Fold Containing Family D, Member 1	Neutrophil degranulation;Toll-like Receptor Cascades;Antimicrobial peptides	Neutrophil/Sepsis/ARDS	Kangelaris, et al, 2015. 10.1152/ajplung.00380.2014	NA
BTN2A2	NM_181531.2		Adaptive Immune System	ARDS	Sweeney, et al. 2018. 10.1097/CCM.0000000000002839	NA
C11orf74	NM_001276724.1			Sepsis Mortality Prediction	Sweeney et al. 2018, 10.1038/s41467-018-03078-2	NA
C1QB	NM_000491.3		Regulation of Complement cascade	Immune Cell Proportions	Vallania, et al, 2018. 10.1038/s41467-018-07242-6	NA
C3AR1	NM_004054.2		Neutrophil degranulation;Signaling by GPCR;Regulation of Complement cascade	Sepsis MetaScore, Virus vs Bacteria, Influenza-associated genes	Sweeney, et al, 2016. 10.1126/scitranslmed.aaf7165	Unpublished work
C5	NM_001735.2		Signaling by GPCR;Regulation of Complement cascade	Influenza-associated genes		Unpublished work
C9orf95 (NMRK1)	XM_006717165.1			Sepsis MetaScore, Virus vs Bacteria	Sweeney, et al, 2016. 10.1126/scitranslmed.aaf7165	NA
CACNA2D3	NM_018398.2		Muscle contraction;Neuronal System	Influenza-associated genes		Unpublished work
CAMK1D	NM_153498.3			Influenza-associated genes		Unpublished work
CAMK4	NM_001744.3		Signaling by GPCR;Transcriptional activation of mitochondrial biogenesis;Neuronal System;Disease;Gene expression (Transcription)	Immune Cell Proportions	Vallania, et al, 2018. 10.1038/s41467-018-07242-6	NA
CASC3	NM_007359.3		Gene expression (Transcription);Metabolism of RNA;Developmental Biology	Fundamental Immunology or cell function		NA
CASP1	NM_001223.3		Gene expression (Transcription);Nucleotide-binding domain# leucine rich repeat containing receptor (NLR) signaling pathways	Influenza-associated genes		NA
CASP12	NR_034061.1			Fundamental Immunology or cell function		NA
CASP2	NM_032982.2		Gene expression (Transcription);Nucleotide-binding domain# leucine rich repeat containing receptor (NLR) signaling pathways	Fundamental Immunology or cell function		NA
CASP3	NM_004346.3	Caspase 3, Apoptosis-Related Cysteine Peptidase	Extracellular matrix organization;Apoptosis;Other interleukin signaling	Influenza-associated genes		NA
CASP4	NM_001225.3		Nucleotide-binding domain# leucine rich repeat containing receptor (NLR) signaling pathways	Fundamental Immunology or cell function		NA
CASP5	NM_004347.1			Fundamental Immunology or cell function		NA
CASP6	NM_032992.2		Gene expression (Transcription);Apoptosis	Fundamental Immunology or cell function		NA
CASP7	NM_001227.3		Apoptosis	Fundamental Immunology or cell function		NA
CASP8	NM_001228.4		Toll-like Receptor Cascades;Apoptosis;Nucleotide-binding domain# leucine rich repeat containing receptor (NLR) signaling pathways;DDX58/IFIH1-mediated induction of interferon-alpha/beta	Fundamental Immunology or cell function		NA
CASP9	XM_011542270.1			Fundamental Immunology or cell function		NA
CAT	NM_001752.2		Neutrophil degranulation;Cellular responses to external stimuli;Gene expression (Transcription)	Influenza-associated genes		Unpublished work
CCL11	NM_002986.2	SCYA11, eotaxin, MGC22554	Signaling by GPCR;Interleukin-4 and Interleukin-13 signaling	Cytokines		NA
CCL2	NM_002982.3	MCP1, MCP-1, MCAF, SCYA2, SMC-CF, GDCF-2, HC11, MGC9434	Metabolism of proteins;Signaling by GPCR;Interleukin-10 signaling;Interleukin-4 and Interleukin-13 signaling	Cytokines		NA
CCL22	NM_002990.3	MDC, SCYA22, STCP-1, ABCD-1, DC/B-CK, A-152E5.1, MGC34554	Signaling by GPCR;Interleukin-10 signaling;Interleukin-4 and Interleukin-13 signaling	Cytokines		NA
CCL3	NM_002983.2	SCYA3, G0S19-1, LD78ALPHA, MIP-1-alpha	Signaling by GPCR;Interleukin-10 signaling	Sepsis biomarkers	Wong,et al, 2012. 10.1186/cc11652	NA
CCL4	NM_002984.2	MIP-1b, LAG1, SCYA4, MIP-1-beta, Act-2, AT744.1	Signaling by GPCR;Interleukin-10 signaling	Cytokines		NA
CCL5	NM_002985.2	D17S136E, SCYA5, RANTES, SISd, TCP228, MGC17164	Signaling by GPCR;Interleukin-10 signaling	KLRD1 NKcells: Influenza susceptibility	Bongen, 2018. 10.1186/s13073-018-0554-1	NA
CCL7	NM_006273.2	MCP-3, NC28, SCYA6, SCYA7, FIC, MARC, MCP3	Signaling by GPCR	Cytokines		NA
CCR1	NM_001295.2		Signaling by GPCR;Interleukin-10 signaling	Influenza-associated genes		Unpublished work
CD14	NM_000591.2		Adaptive Immune System;Apoptosis;Toll-like Receptor Cascades;Disease;Neutrophil degranulation	Immune Cell Proportions	Vallania, et al, 2018. 10.1038/s41467-018-07242-6	NA
CD163	NM_004244.5		Vesicle-mediated transport	Sepsis Mortality Prediction	Sweeney et al. 2018, 10.1038/s41467-018-03078-2	NA
CD177	NM_020406.3		Neutrophil degranulation;Hemostasis	Neutrophils and Influenza	Tang, et al, 2019. 10.1038/s41467-019-11249-y	NA
CD19	XM_011545981.1			Immune Cell Proportions	Vallania, et al, 2018. 10.1038/s41467-018-07242-6	NA
CD24	NM_013230.2		Developmental Biology	ARDS	Sweeney, et al. 2018. 10.1097/CCM.0000000000002839	NA
CD244	NM_001166663.1		Hemostasis	Influenza-associated genes		Unpublished work
CD38	NM_001775.2		Metabolism	Influenza meta-signature (IMS)	Andres-Terre, et al, 2015. 10.1016/j.immuni.2015.11.003	Unpublished work
CD3D	NM_000732.4		Adaptive Immune System;Vesicle-mediated transport	Immune Cell Proportions	Vallania, et al, 2018. 10.1038/s41467-018-07242-6	NA
CD3E	NM_000733.2		Adaptive Immune System	Immune Cell Proportions	Vallania, et al, 2018. 10.1038/s41467-018-07242-6	NA
CD3G	NM_000073.2		Adaptive Immune System;Vesicle-mediated transport	Immune Cell Proportions	Vallania, et al, 2018. 10.1038/s41467-018-07242-6	NA
CD40LG	NM_000074.2	HIGM1, IMD3, TNFSF5, CD40L, TRAP, gp39, hCD40L, CD154	Adaptive Immune System;TNFR2 non-canonical NF-kB pathway	Immune Cell Proportions; Cytokines	Vallania, et al, 2018. 10.1038/s41467-018-07242-6	NA
CD79A	NM_001783.3		Adaptive Immune System	Immune Cell Proportions	Vallania, et al, 2018. 10.1038/s41467-018-07242-6	NA
CD8A	NM_001768.5		Adaptive Immune System	Immune Cell Proportions	Vallania, et al, 2018. 10.1038/s41467-018-07242-6	NA
CDKN1B	NM_004064.2		Gene expression (Transcription);Cell Cycle;Cellular responses to external stimuli;Signaling by Rho GTPases;Disease	Fundamental Immunology or cell function		NA
CEACAM1	NM_001024912.2		Neutrophil degranulation;Extracellular matrix organization;Hemostasis	Sepsis MetaScore, Virus vs Bacteria	Sweeney, et al, 2016. 10.1126/scitranslmed.aaf7165	NA
CEACAM3	NM_001815.3		Neutrophil degranulation;Hemostasis	Influenza-associated genes		Unpublished work
CERK	NM_182661.1		Metabolism	Influenza-associated genes		Unpublished work
CFB	NM_001710.5		Regulation of Complement cascade	Immune Cell Proportions	Vallania, et al, 2018. 10.1038/s41467-018-07242-6	NA
CHMP5	NM_016410.5		Disease;Vesicle-mediated transport	Influenza-associated genes		Unpublished work
CHMP7	NM_152272.3		Disease;Vesicle-mediated transport	Immune Cell Proportions	Vallania, et al, 2018. 10.1038/s41467-018-07242-6	NA
CIB2	NM_006383.3			Immune Cell Proportions	Vallania, et al, 2018. 10.1038/s41467-018-07242-6	NA
CIT	NM_007174.1		Signaling by Rho GTPases	Sepsis Mortality Prediction	Sweeney et al. 2018, 10.1038/s41467-018-03078-2	NA
CLEC1B	NM_016509.3		Hemostasis	Influenza-associated genes		Unpublished work
CMPK2	NM_001256477.1			Influenza-associated genes		Unpublished work
CNNM1	NM_020348.2			Immune Cell Proportions	Vallania, et al, 2018. 10.1038/s41467-018-07242-6	NA
CNOT1	NM_206999.1		Gene expression (Transcription);Metabolism of RNA	Immune Cell Proportions	Vallania, et al, 2018. 10.1038/s41467-018-07242-6	NA
CNTNAP3B	NM_001201380.2	Formerly known as: LOC642373		Neutrophil/Sepsis/ARDS	Kangelaris, et al, 2015. 10.1152/ajplung.00380.2014	NA
CP	NM_000096.3		Metabolism of proteins;Transport of small molecules;Disease	Immune Cell Proportions	Vallania, et al, 2018. 10.1038/s41467-018-07242-6	NA
CPA3	NM_001870.2		Metabolism of proteins	Influenza-associated genes		Unpublished work
CRISP2	NM_003296.2			ARDS	Sweeney, et al. 2018. 10.1097/CCM.0000000000002839	NA
CSF2	NM_000758.2	GM-CSF, GMCSF	Gene expression (Transcription);Interleukin-10 signaling;Interleukin-2 family signaling	Cytokines		NA
CSF3	NM_000759.3	GCSF, G-CSF, C17orf33, MGC45931	Interleukin-10 signaling;Other interleukin signaling	Cytokines		NA
CTLA4	NM_005214.3		Adaptive Immune System;Gene expression (Transcription)	Immune Cell Proportions	Vallania, et al, 2018. 10.1038/s41467-018-07242-6	NA
CTSB	NM_001908.3	APP Secretase, Amyloid Precursor Protein Secretase, Cysteine Protease, Cathepsin B1	Adaptive Immune System;Extracellular matrix organization;Toll-like Receptor Cascades;Neutrophil degranulation	Viral Bacterial Signature	Sweeney, et al, 2016. 10.1126/scitranslmed.aaf7165	NA
CTSL1	NM_001912.4		Adaptive Immune System;Extracellular matrix organization;Toll-like Receptor Cascades;Gene expression (Transcription)	Fundamental Immunology or cell function		NA
CX3CL1	NM_002996.3	FRACTALKINE, SCYD1, NTN, C3Xkine, ABCD-3, CXC3C, CXC3, neurotactin	Signaling by GPCR	Cytokines		NA
CXCL1	NM_001511.1	GRO, MGSA, GRO1, FSP, SCYB1, GROa, MGSA-a, NAP-3	Neutrophil degranulation;Signaling by GPCR;Interleukin-10 signaling	Cytokines		NA
CXCL10	NM_001565.2	IP-10, INP10, SCYB10, IFI10, crg-2, mob-1, C7, gIP-10	Signaling by GPCR;Interleukin-10 signaling	Immune Cell Proportions; Cytokines	Vallania, et al, 2018. 10.1038/s41467-018-07242-6	NA
CXCL8	NM_000584.2	IL8RB, CMKAR2, CD182	Metabolism of proteins;Cellular responses to external stimuli;Signaling by GPCR;Interleukin-10 signaling;Interleukin-4 and Interleukin-13 signaling	Sepsis biomarkers	Wong,et al, 2012. 10.1186/cc11652	NA
CXCL9	NM_002416.1		Signaling by GPCR	Immune Cell Proportions	Vallania, et al, 2018. 10.1038/s41467-018-07242-6	NA
CYP2B6	NM_000767.4		Metabolism	Immune Cell Proportions	Vallania, et al, 2018. 10.1038/s41467-018-07242-6	NA
DDIT4	NM_019058.2	REDD1	Gene expression (Transcription)	Pediatrics Septic Shock/ Mortality Risk	Wong, et al, 2017. 10.1164/rccm.201701-0066OC	NA
DDX58	NM_014314.3	RIG-I, FLJ13599, DKFZp434J1111	Metabolism of proteins;Interferon Signaling;DDX58/IFIH1-mediated induction of interferon-alpha/beta	Influenza-associated genes		NA
DDX6	NM_001257191.1		Metabolism of RNA	ARDS	Sweeney, et al. 2018. 10.1097/CCM.0000000000002839	NA
DDX60	NM_017631.5			Influenza-associated genes		Unpublished work
DECR1	NM_001359.1		Metabolism	HOUSEKEEPING GENE	Wong, et al, 2017. 10.1164/rccm.201701-0066OC	NA
DEFA1/1B/3	NM_004084.2		Neutrophil degranulation;Antimicrobial peptides	ARDS	Sweeney, et al. 2018. 10.1097/CCM.0000000000002839	NA
DEFA4	NM_001925.1	Neutrophil Defensin 4	Neutrophil degranulation;Antimicrobial peptides	Mortality Prediction Sepsis/ ARDS	Sweeney et al. 2018, 10.1038/s41467-018-03078-2	NA
DEFA5	NM_021010.1		Antimicrobial peptides	Diagnosing secondary bacterial infection	Zhou, et al, 2018. 10.3389/fmicb.2018.02762	NA
DEFB1	NM_005218.3		Antimicrobial peptides	Immune Cell Proportions	Vallania, et al, 2018. 10.1038/s41467-018-07242-6	NA
DEFB108B	NM_001002035.1		Antimicrobial peptides	Diagnosing secondary bacterial infection	Zhou, et al, 2018. 10.3389/fmicb.2018.02762	NA
DEFB114	NM_001037499.1		Antimicrobial peptides	Diagnosing secondary bacterial infection	Zhou, et al, 2018. 10.3389/fmicb.2018.02762	NA
DEFB116	NM_001037731.1	Beta-Defensin 116	Antimicrobial peptides	Diagnosing secondary bacterial infection	Zhou, et al, 2018. 10.3389/fmicb.2018.02762	NA
DEFB127	NM_139074.3	DEF-27	Antimicrobial peptides	Diagnosing secondary bacterial infection	Zhou, et al, 2018. 10.3389/fmicb.2018.02762	NA
DHX58	NM_024119.2	(LGP2), RIG-I-Like Receptor LGP2	DDX58/IFIH1-mediated induction of interferon-alpha/beta	Influenza-associated genes		Unpublished work
DR1	NM_001938.2	Down-Regulator Of Transcription 1, TBP-Binding (Negative Cofactor 2)	Chromatin modifying enzymes	Fundamental Immunology or cell function		NA
DRAP1	NM_006442.2		Developmental Biology	Influenza-associated genes		Unpublished work
DTX2	NM_020892.2		Signaling by NOTCH	ARDS	Sweeney, et al. 2018. 10.1097/CCM.0000000000002839	NA
DUSP4	NM_057158.2		Toll-like Receptor Cascades;Signaling by Receptor Tyrosine Kinases	Immune Cell Proportions	Vallania, et al, 2018. 10.1038/s41467-018-07242-6	NA
DYNLT1	NM_006519.1		Neutrophil degranulation	Influenza-associated genes		Unpublished work
EBI3	NM_005755.2		Interleukin-12 family signaling	Viral Bacterial Signature	Rao, et al, 2021. https://dx.doi.org/10.2139/ssrn.3962154	NA
EDN1	NM_001955.2		Signaling by GPCR	Immune Cell Proportions	Vallania, et al, 2018. 10.1038/s41467-018-07242-6	NA
EEF1G	NM_001404.4		Metabolism of proteins	Influenza-associated genes		Unpublished work
EEF2	NM_001961.3		Metabolism of proteins;Disease;Neutrophil degranulation	Influenza-associated genes		Unpublished work
EGF	NM_001963.4		Hemostasis;Signaling by Receptor Tyrosine Kinases;Disease;Vesicle-mediated transport;Signaling by NOTCH	Influenza-associated genes		NA
EHD4	NM_139265.3			Influenza-associated genes		Unpublished work
EIF2AK2	NM_001135652.2	(PKR)	Interferon Signaling;Disease	Influenza vs bacteria	Tripathi, et al, 2015. 10.1016/j.chom.2015.11.002	Unpublished work
EIF4B	NM_001417.4		Metabolism of proteins;Metabolism of RNA	Influenza-associated genes		Unpublished work
ELANE	NM_001972.2	ELA2, NE, HNE, HLE	Neutrophil degranulation;Extracellular matrix organization;Antimicrobial peptides;Regulation of Complement cascade	ARDS	Sweeney, et al. 2018. 10.1097/CCM.0000000000002839	NA
EMP1	NM_001423.1			Influenza-associated genes		Unpublished work
EPHB2	NM_004442.6		Developmental Biology	Influenza-associated genes		Unpublished work
EPSTI1	NM_001002264.1			Influenza-associated genes		Unpublished work
ESPL1	NM_012291.4		Cell Cycle	Immune Cell Proportions	Vallania, et al, 2018. 10.1038/s41467-018-07242-6	NA
ETV7	NM_001207035.1			Influenza-associated genes		Unpublished work
EVI2A	NM_014210.3			Influenza-associated genes		Unpublished work
FADD	NM_003824.2		Toll-like Receptor Cascades;Apoptosis;DDX58/IFIH1-mediated induction of interferon-alpha/beta	Fundamental Immunology or cell function		NA
FAM160A2	NM_032127.3	FHIP1B		Fundamental Immunology or cell function		NA
FAS	NM_000043.4		Gene expression (Transcription);Apoptosis	Fundamental Immunology or cell function		NA
FASLG	NM_000639.1	CD178, Tumor Necrosis Factor Ligand 1A	Gene expression (Transcription);Apoptosis;Interleukin-4 and Interleukin-13 signaling;Disease;TNFR2 non-canonical NF-kB pathway	Fundamental Immunology or Cell Function		NA
FBLN1	NM_006487.2		Extracellular matrix organization	Immune Cell Proportions	Vallania, et al, 2018. 10.1038/s41467-018-07242-6	NA
FCER1A	NM_002001.2			Viral Bacterial Signature	Rao, et al, 2021. https://dx.doi.org/10.2139/ssrn.3962154	NA
FER	NM_005246.2	Protein Phosphatase 1, Regulatory Subunit 74,Phosphoprotein NCP94	Signaling by Receptor Tyrosine Kinases	pneumonia-sepsis mortality	Rautanen, et al, 2015. 10.1016/S2213-2600(14)70290-5	NA
FGF2	NM_002006.4	FGF-2	Interleukin-4 and Interleukin-13 signaling;Signaling by Receptor Tyrosine Kinases;Disease;Developmental Biology;Extracellular matrix organization	Cytokines		NA
FGFR3	NM_022965.2		Disease;Signaling by Receptor Tyrosine Kinases	Immune Cell Proportions	Vallania, et al, 2018. 10.1038/s41467-018-07242-6	NA
FLT3LG	NM_001459.2	FLT-3L	Signaling by Receptor Tyrosine Kinases	Cytokines		NA
FLT4	NM_002020.1		Signaling by Receptor Tyrosine Kinases;Signaling by NOTCH	Immune Cell Proportions	Vallania, et al, 2018. 10.1038/s41467-018-07242-6	NA
FPGS	NM_001018078.1		Metabolism	HOUSEKEEPING GENE	Wong, et al, 2017. 10.1164/rccm.201701-0066OC	NA
FRMD3	NM_174938.4			Influenza-associated genes		Unpublished work
FRS2	NM_006654.3		Developmental Biology;Signaling by Receptor Tyrosine Kinases;Disease	ARDS	Sweeney, et al. 2018. 10.1097/CCM.0000000000002839	NA
FURIN	NM_002569.2	Proprotein Convertase Subtilisin/Kexin 3	Metabolism of proteins;Developmental Biology;Extracellular matrix organization;Signaling by Receptor Tyrosine Kinases;Disease;Signaling by NOTCH;Transport of small molecules	Fundamental Immunology or Cell Function		NA
FUT3	NM_000149.3		Metabolism;Metabolism of proteins	Immune Cell Proportions	Vallania, et al, 2018. 10.1038/s41467-018-07242-6	NA
FXYD6	NM_001164831.1		Transport of small molecules;Muscle contraction	Influenza-associated genes		Unpublished work
GADD45A	NM_001924.2		Gene expression (Transcription)	ARDS	Sweeney, et al. 2018. 10.1097/CCM.0000000000002839	NA
GADD45B	NM_015675.2			Influenza-associated genes		Unpublished work
GAPDH	NM_001256799.1		Metabolism	Fundamental Immunology or Cell Function		NA
GAS6	NM_000820.2		Metabolism of proteins;Hemostasis	Influenza-associated genes		Unpublished work
GBP1	NM_002053.1		Interferon Signaling	Immune Cell Proportions	Vallania, et al, 2018. 10.1038/s41467-018-07242-6	NA
GCH1	NM_000161.2		Metabolism	Immune Cell Proportions	Vallania, et al, 2018. 10.1038/s41467-018-07242-6	Unpublished work
GJA1	NM_000165.3	Connexin 43	Vesicle-mediated transport	Purinergic signaling		NA
GJB1	NM_000166.5		Vesicle-mediated transport	Immune Cell Proportions	Vallania, et al, 2018. 10.1038/s41467-018-07242-6	NA
GLDC	NM_000170.2	Glycine Dehydrogenase (Decarboxylating), Mitochondrial	Metabolism	Fundamental Immunology or Cell Function		NA
GLRX2	NM_197962.2			Immune Cell Proportions	Vallania, et al, 2018. 10.1038/s41467-018-07242-6	NA
GLS	NM_014905.3		Metabolism;Neuronal System;Gene expression (Transcription)	Influenza-associated genes		Unpublished work
GLTSCR2	NM_015710.4			Influenza-associated genes		Unpublished work
GNA15	NM_002068.1		Metabolism;Signaling by GPCR;Hemostasis	Sepsis MetaScore, Virus vs Bacteria	Sweeney, et al, 2016. 10.1126/scitranslmed.aaf7165	NA
GNG5	NM_005274.1		Metabolism;Neuronal System;Signaling by GPCR;Hemostasis;Transport of small molecules;Metabolism of proteins	Influenza-associated genes		Unpublished work
GP5	NM_004488.2		Hemostasis	Immune Cell Proportions	Vallania, et al, 2018. 10.1038/s41467-018-07242-6	NA
GPAA1	NM_003801.3	GPI Anchor Attachment Protein 1	Metabolism of proteins	Viral Bacterial Signature	Sweeney, et al, 2016. 10.1126/scitranslmed.aaf7165	NA
GUSB	NM_000181.3		Metabolism;Disease;Neutrophil degranulation	Neutrophil/Sepsis/ARDS	Kangelaris, et al, 2015. 10.1152/ajplung.00380.2014	NA
GZMA	NM_006144.2	HFSP, CTLA3		KLRD1 NKcells: Influenza susceptibility	Bongen, 2018. 10.1186/s13073-018-0554-1	NA
GZMB	NM_004131.3	CTLA1, CSPB, CCPI, CGL-1, CSP-B, CGL1, CTSGL1, HLP, SECT	Apoptosis;Signaling by NOTCH	KLRD1 NKcells: Influenza susceptibility	Bongen, 2018. 10.1186/s13073-018-0554-1	NA
GZMH	NM_033423.3	CTSGL2, CGL-2, CCP-X, CTLA1, CSP-C	Metabolism of proteins	KLRD1 NKcells: Influenza susceptibility	Bongen, 2018. 10.1186/s13073-018-0554-1	NA
H1F0	NM_005318.3		Cellular responses to external stimuli;Apoptosis	Influenza-associated genes		Unpublished work
HAL	NM_001258333.1	HIS, HSTD	Metabolism	Pediatrics Septic Shock/ Mortality Risk	Wong, et al, 2017. 10.1164/rccm.201701-0066OC	NA
HAVCR1	NM_001099414.1			Immune Cell Proportions	Vallania, et al, 2018. 10.1038/s41467-018-07242-6	NA
HERC5	NM_016323.2	CEBP1Â¬â€	Interferon Signaling;DDX58/IFIH1-mediated induction of interferon-alpha/beta;Adaptive Immune System	Influenza meta-signature (IMS)	Andres-Terre, et al, 2015. 10.1016/j.immuni.2015.11.003	Unpublished work
HERC6	NM_001165136.1		Adaptive Immune System	Influenza meta-signature (IMS)	Andres-Terre, et al, 2015. 10.1016/j.immuni.2015.11.003	Unpublished work
HESX1	NM_003865.2			Viral Bacterial Signature	Rao, et al, 2021. https://dx.doi.org/10.2139/ssrn.3962154	Unpublished work
HGD	NM_000187.3		Metabolism	Immune Cell Proportions	Vallania, et al, 2018. 10.1038/s41467-018-07242-6	NA
HIF1A	NM_001530.2		Metabolism of proteins;Cellular responses to external stimuli;Signaling by NOTCH;Circadian Clock;Interleukin-4 and Interleukin-13 signaling	Sepsis Mortality Prediction	Sweeney et al. 2018, 10.1038/s41467-018-03078-2	NA
HIST1H2AM	NM_003514.2		Metabolism of proteins;Chromatin modifying enzymes	Influenza-associated genes		Unpublished work
HIST1H2BH	NM_003524.2		Metabolism of proteins;Cell Cycle;Signaling by NOTCH;Gene expression (Transcription);Cellular responses to external stimuli;Chromatin modifying enzymes;Developmental Biology;Signaling by Rho GTPases	Influenza-associated genes		Unpublished work
HIST2H2BE	NM_003528.2		Metabolism of proteins;Cell Cycle;Signaling by NOTCH;Gene expression (Transcription);Cellular responses to external stimuli;Chromatin modifying enzymes;Developmental Biology;Signaling by Rho GTPases	Influenza-associated genes		Unpublished work
HIST2H4A	NM_003548.2		Metabolism of proteins;Cell Cycle;Signaling by NOTCH;Gene expression (Transcription);Cellular responses to external stimuli;Chromatin modifying enzymes;Developmental Biology;Signaling by Rho GTPases	Influenza-associated genes		Unpublished work
HK3	NM_002115.2	ATP:D-Hexose 6-Phosphotransferase	Metabolism;Neutrophil degranulation	Viral Bacterial Signature	Sweeney, et al, 2016. 10.1126/scitranslmed.aaf7165	NA
HLA-DMB	NM_002118.3		Adaptive Immune System	ARDS	Sweeney, et al. 2018. 10.1097/CCM.0000000000002839	NA
HLA-DPB1	NM_002121.4		Interferon Signaling;Adaptive Immune System	Sepsis MetaScore, Virus vs Bacteria	Sweeney, et al, 2016. 10.1126/scitranslmed.aaf7165	NA
HLADRA	NM_019111.3		Interferon Signaling;Adaptive Immune System	Fundamental Immunology or Cell Function		NA
HLA-E	NM_005516.4		Interferon Signaling;Adaptive Immune System;DAP12 interactions	KLRD1 NKcells: Influenza susceptibility	Bongen, 2018. 10.1186/s13073-018-0554-1	NA
HMGB1	NM_002128.4	HMGB1; HMG1, HMG3, SBP-1, DKFZp686A04236	Neutrophil degranulation;Apoptosis;Toll-like Receptor Cascades;DDX58/IFIH1-mediated induction of interferon-alpha/beta	Cytokines		NA
HOXA2	NM_006735.3		Developmental Biology	Immune Cell Proportions	Vallania, et al, 2018. 10.1038/s41467-018-07242-6	NA
HPRT1	NM_000194.1		Metabolism	Neutrophil/Sepsis/ARDS	Kangelaris, et al, 2015. 10.1152/ajplung.00380.2014	NA
HSH2D	NM_032855.2			Influenza-associated genes		Unpublished work
HSPA1B	NM_005346.3		Neutrophil degranulation;Disease;Cellular responses to external stimuli;Metabolism of RNA	Sepsis biomarkers	Wong,et al, 2012. 10.1186/cc11652	NA
HTATIP2	NM_001098520.1			Influenza-associated genes		Unpublished work
HTRA1	NM_002775.4		Extracellular matrix organization	ARDS	Sweeney, et al. 2018. 10.1097/CCM.0000000000002839	NA
ICAM1	NM_000201.2		Interferon Signaling;Adaptive Immune System;Extracellular matrix organization;Interleukin-10 signaling;Interleukin-4 and Interleukin-13 signaling	Viral Bacterial Signature	Rao, et al, 2021. https://dx.doi.org/10.2139/ssrn.3962154	NA
ICAM3	NM_002162.3		Adaptive Immune System;Extracellular matrix organization	Influenza-associated genes		Unpublished work
ICOS	NM_012092.2		Adaptive Immune System;Disease	Immune Cell Proportions	Vallania, et al, 2018. 10.1038/s41467-018-07242-6	NA
IFI27	NM_005532.3	P27, FAM14D	Interferon Signaling	Viral Bacterial Signature, Influenza vs Bacteria, ImmunoStates	Rao, et al, 2021. 10.2139/ssrn.3962154; Sweeney, et al, 2016. 10.1126/scitranslmed.aaf7165 ; Tang, et al, 2017. 10.1183/13993003.02098-2016; Vallania, et al, 2018. 10.1038/s41467-018-07242-6.	Unpublished work
IFI35	NM_005533.3	IFP35	Interferon Signaling	Influenza vs bacteria		Unpublished work
IFI44	NM_006417.4	Interferon-Induced, Hepatitis C-Associated Microtubular Aggregate Protein (44kD), Microtubule-Associated Protein 44		Influenza-associated genes		Unpublished work
IFI44L	NM_006820.2			Influenza-associated genes		Unpublished work
IFI6	NM_002038.3		Interferon Signaling	Influenza meta-signature (IMS)	Andres-Terre, et al, 2015. 10.1016/j.immuni.2015.11.003	Unpublished work
IFIH1	NM_022168.3	MDA-5, Hlcd, MDA5, IDDM19	Metabolism of proteins;DDX58/IFIH1-mediated induction of interferon-alpha/beta	Influenza meta-signature (IMS)	Andres-Terre, et al, 2015. 10.1016/j.immuni.2015.11.003	Unpublished work
IFIT1	NM_001548.3		Interferon Signaling	Influenza-associated genes		Unpublished work
IFIT2	NM_001547.4	ISG54	Interferon Signaling	Influenza-associated genes		Unpublished work
IFIT3	NM_001031683.3	Retinoic Acid-Induced Gene G Protein, RIG-G	Interferon Signaling	Influenza-associated genes		Unpublished work
IFIT5	NM_012420.2	IFIT-5, ISG58, RI58		Influenza-associated genes		Unpublished work
IFITM1	NM_003641.3	DSPA2a, CD225 Antigen	Interferon Signaling;Adaptive Immune System	Influenza-associated genes		Unpublished work
IFITM2	NM_006435.2		Interferon Signaling	pneumonia-sepsis mortality	Rautanen, et al, 2015. 10.1016/S2213-2600(14)70290-5	NA
IFITM3	NM_021034.2		Interferon Signaling	Influenza-associated genes	Randolph, et al, 2017. 10.1093/infdis/jix242	NA
IFNA1/13	NM_024013.1		Interferon Signaling;DDX58/IFIH1-mediated induction of interferon-alpha/beta;Hemostasis	Fundamental Immunology or Cell Function		NA
IFNA2	NM_000605.3	IFNA, IFN-alphaA	Interferon Signaling;DDX58/IFIH1-mediated induction of interferon-alpha/beta;Hemostasis	Cytokines		NA
IFNAR1	NM_000629.2		Interferon Signaling	Influenza		NA
IFNAR2	NM_000874.3		Interferon Signaling	Influenza		NA
IFNB1	NM_002176.2	IFNB, IFB, IFF	Interferon Signaling;Cellular responses to external stimuli;DDX58/IFIH1-mediated induction of interferon-alpha/beta;Hemostasis	Immune Cell Proportions; Cytokines	Vallania, et al, 2018. 10.1038/s41467-018-07242-6	NA
IFNE	NM_176891.4	Interferon Epsilon-1, IFNT1, INFE1		Influenza-associated genes		NA
IFNG	NM_000619.2	IFNg	Interferon Signaling;Gene expression (Transcription);Interleukin-12 family signaling	Cytokines		NA
IFNGR1	NM_000416.1		Interferon Signaling	Fundamental Immunology or Cell Function		NA
IL10	NM_000572.2	CSIF, TGIF, IL10A, IL-10	Interleukin-4 and Interleukin-13 signaling;Interleukin-10 signaling;Interleukin-12 family signaling	Cytokines		NA
IL12B	NM_002187.2	IL12-p40; Interleukin 12B; IL-12 Subunit P40, NKSF2, CLMF, IL-12B, NKSF, CLMF2	Interleukin-4 and Interleukin-13 signaling;Interleukin-10 signaling;Interleukin-12 family signaling	Cytokines		NA
IL13	NM_002188.2	P600, IL-13, ALRH, BHR1, MGC116786, MGC116788, MGC116789	Interleukin-4 and Interleukin-13 signaling	Cytokines		NA
IL15	NM_172174.1	IL-15, MGC9721	Interleukin-2 family signaling	Cytokines		NA
IL15RA	NM_002189.2	IL-15 Receptor Subunit Alpha, CD215	Interleukin-2 family signaling	Immune Cell Proportions	Vallania, et al, 2018. 10.1038/s41467-018-07242-6	NA
IL16	NM_004513.4		Other interleukin signaling	Influenza-associated genes		Unpublished work
IL17A	NM_002190.2	CTLA8, IL17, IL-17A, IL-17	Interleukin-4 and Interleukin-13 signaling	Cytokines		NA
IL-18	NM_001562.3		Interleukin-4 and Interleukin-13 signaling;Interleukin-10 signaling	Fundamental Immunology or Cell Function		NA
IL1A	NM_000575.3	IL-1a, IL1, IL1F1, IL-1A, IL1-ALPHA	Interleukin-4 and Interleukin-13 signaling;Cellular responses to external stimuli;Interleukin-10 signaling	Cytokines		NA
IL1B	NM_000576.2	IL-1b; IL1F2, IL-1B, IL1-BETA	Interleukin-4 and Interleukin-13 signaling;Interleukin-10 signaling	Cytokines		NA
IL1RN	NM_173842.1	IL-1RA; ICIL-1RA, IL1F3, IRAP, IL-1RN, MGC10430	Interleukin-10 signaling	Cytokines		NA
IL2	NM_000586.2	IL-2, TCGF	Gene expression (Transcription);Interleukin-2 family signaling	Cytokines		NA
IL27	NM_145659.3	IL30, IL-27, p28, IL27p28, IL-27A, IL27A, MGC71873	Interleukin-12 family signaling	pediatric septic shock	Wong, 2013. 10.1038/pr.2013.11	NA
IL2RA	NM_000417.1		Gene expression (Transcription);Interleukin-2 family signaling	Immune Cell Proportions	Vallania, et al, 2018. 10.1038/s41467-018-07242-6	NA
IL3	NM_000588.3	IL-3, MULTI-CSF, MCGF, MGC79398, MGC79399	Gene expression (Transcription);Interleukin-2 family signaling	Cytokines		NA
IL32	NM_004221.4		Other interleukin signaling	Immune Cell Proportions	Vallania, et al, 2018. 10.1038/s41467-018-07242-6	NA
IL4	NM_000589.2	BSF1, IL-4, BCGF1, BCGF-1, MGC79402	Interleukin-4 and Interleukin-13 signaling	Cytokines		NA
IL4R	NM_000418.3		Interleukin-4 and Interleukin-13 signaling	Immune Cell Proportions	Vallania, et al, 2018. 10.1038/s41467-018-07242-6	NA
IL5	NM_000879.2	IL-5, EDF, TRF	Interleukin-2 family signaling	Cytokines		NA
IL6	NM_000600.3	IFNB2, IL-6, BSF2, HGF, HSF	Metabolism of proteins;Cellular responses to external stimuli;Interleukin-10 signaling;Interleukin-4 and Interleukin-13 signaling	Cytokines		NA
IL7	NM_000880.3	IL-7		Cytokines		NA
IL9	NM_000590.1	IL-9, HP40, P40	Interleukin-2 family signaling	Cytokines		NA
IRF1	NM_002198.1		Interferon Signaling;Hemostasis	Influenza		NA
IRF3	NM_001571.5		Interferon Signaling;Cytosolic sensors of pathogen-associated DNA ;Toll-like Receptor Cascades;DDX58/IFIH1-mediated induction of interferon-alpha/beta	Influenza		NA
IRF5	NM_002200.3			Fundamental Immunology or Cell Function		NA
IRF7	NM_001572.3		Interferon Signaling;Cytosolic sensors of pathogen-associated DNA ;Toll-like Receptor Cascades;DDX58/IFIH1-mediated induction of interferon-alpha/beta	Influenza vs bacteria	Ciancanelli 2015. 10.1126/science.aaa1578	Unpublished work
IRF9	NM_006084.4		Interferon Signaling	Influenza-associated genes		NA
IRS1	NM_005544.2		Disease;Signaling by Receptor Tyrosine Kinases	Immune Cell Proportions	Vallania, et al, 2018. 10.1038/s41467-018-07242-6	NA
ISG15	NM_005101.3		Interferon Signaling;Disease;DDX58/IFIH1-mediated induction of interferon-alpha/beta	Influenza-associated genes		Unpublished work
JAK1	NM_002227.1		Interferon Signaling;Other interleukin signaling;Interleukin-10 signaling;Interleukin-4 and Interleukin-13 signaling;Interleukin-2 family signaling;Interleukin-12 family signaling	Influenza		NA
JAK2	NM_004972.3		Interferon Signaling;Signaling by Receptor Tyrosine Kinases;Chromatin modifying enzymes;Interleukin-4 and Interleukin-13 signaling;Disease;Cell Cycle;Interleukin-12 family signaling;Interleukin-2 family signaling;Hemostasis	Influenza		NA
JAK3	NM_000215.2		Interleukin-4 and Interleukin-13 signaling;Interleukin-2 family signaling	Fundamental Immunology or Cell Function		NA
JRKL	NM_003772.3			Immune Cell Proportions	Vallania, et al, 2018. 10.1038/s41467-018-07242-6	NA
JUP	NM_002230.2	Catenin (Cadherin-Associated Protein), Gamma 80kDa	Neutrophil degranulation;Signaling by Receptor Tyrosine Kinases;Developmental Biology	Viral Bacterial Signature	Rao, et al, 2021. https://dx.doi.org/10.2139/ssrn.3962154	Unpublished work
KCND1	NM_004979.4		Muscle contraction;Neuronal System	Influenza-associated genes		Unpublished work
KCNJ2	NM_000891.2		Muscle contraction;Neuronal System	Sepsis Mortality Prediction	Sweeney et al. 2018, 10.1038/s41467-018-03078-2	NA
KCNMB4	XR_245917.4		Hemostasis;Neuronal System	ARDS	Sweeney, et al. 2018. 10.1097/CCM.0000000000002839	NA
KCTD14	NM_023930.3			Influenza-associated genes		Unpublished work
KIAA1370 (FAM214A)	XM_005254547.1			Sepsis MetaScore, Virus vs Bacteria	Sweeney, et al, 2016. 10.1126/scitranslmed.aaf7165	NA
KIAA1958	NM_001287036.1			Influenza-associated genes		Unpublished work
KIF1A	NM_004321.5		Hemostasis;Vesicle-mediated transport	Immune Cell Proportions	Vallania, et al, 2018. 10.1038/s41467-018-07242-6	NA
KLHL22	NM_032775.3		Metabolism of proteins;Adaptive Immune System	Influenza-associated genes		Unpublished work
KLRC1	NM_002259.3		Adaptive Immune System	KLRD1 NKcells: Influenza susceptibility	Bongen, 2018. 10.1186/s13073-018-0554-1	NA
KLRC2	NM_002260.3		DAP12 interactions	KLRD1 NKcells: Influenza susceptibility	Bongen, 2018. 10.1186/s13073-018-0554-1	NA
KLRC3	NM_007333.2	Killer Cell Lectin-Like Receptor Subfamily C, Member 3; NK Cell Receptor E		KLRD1 NKcells: Influenza susceptibility	Bongen, 2018. 10.1186/s13073-018-0554-1	NA
KLRD1	NM_007334.2	CD94	Adaptive Immune System;DAP12 interactions	KLRD1 NKcells: Influenza susceptibility	Bongen, 2018. 10.1186/s13073-018-0554-1	NA
KPNA1	NM_002264.2	Nucleoprotein Interactor 1, Importin Subunit Alpha-1	Interferon Signaling;Apoptosis;Disease	Fundamental Immunology or Cell Function		NA
KRT5	NM_000424.3		Developmental Biology	Immune Cell Proportions	Vallania, et al, 2018. 10.1038/s41467-018-07242-6	NA
LAMP3	NM_014398.3			Influenza-associated genes		Unpublished work
LAX1	NM_001136190.1	Linker For Activation Of X Cells		Viral Bacterial Signature	Sweeney, et al, 2016. 10.1126/scitranslmed.aaf7165	NA
LCN2	NM_005564.3		Neutrophil degranulation;Interleukin-4 and Interleukin-13 signaling;Antimicrobial peptides;Transport of small molecules	ARDS	Sweeney, et al. 2018. 10.1097/CCM.0000000000002839	NA
LGALS1	NM_002305.3		Metabolism of proteins	Influenza-associated genes		Unpublished work
LGALS3BP	NM_005567.3		Hemostasis	Influenza meta-signature (IMS)	Andres-Terre, et al, 2015. 10.1016/j.immuni.2015.11.003	Unpublished work
LILRA3	NM_006865.3		Adaptive Immune System;Neutrophil degranulation	Immune Cell Proportions	Vallania, et al, 2018. 10.1038/s41467-018-07242-6	NA
LILRA4	NM_012276.3		Adaptive Immune System	Immune Cell Proportions	Vallania, et al, 2018. 10.1038/s41467-018-07242-6	NA
LIPF	NM_001198828.1			Immune Cell Proportions	Vallania, et al, 2018. 10.1038/s41467-018-07242-6	NA
LTA	NM_000595.2	TNFB, TNFSF1, LT	TNFR2 non-canonical NF-kB pathway	Cytokines		NA
LTB	NM_002341.1		TNFR2 non-canonical NF-kB pathway	Influenza-associated genes		Unpublished work
LTF	NM_002343.2		Metabolism of proteins;Disease;Neutrophil degranulation;Antimicrobial peptides	ARDS	Sweeney, et al. 2018. 10.1097/CCM.0000000000002839	NA
LY6E	NM_002346.2		Metabolism of proteins	Influenza meta-signature (IMS)	Andres-Terre, et al, 2015. 10.1016/j.immuni.2015.11.003	Unpublished work
LY86	NM_004271.3		Toll-like Receptor Cascades	Sepsis Mortality Prediction	Sweeney et al. 2018, 10.1038/s41467-018-03078-2	NA
MAD2L1BP	NM_014628.2			Influenza-associated genes		Unpublished work
MAG	NM_001199216.1		Hemostasis	Immune Cell Proportions	Vallania, et al, 2018. 10.1038/s41467-018-07242-6	NA
MAL	NM_002371.2			Immune Cell Proportions	Vallania, et al, 2018. 10.1038/s41467-018-07242-6	NA
MASTL	NM_001172303.1		Cell Cycle	Influenza-associated genes		Unpublished work
MDM2	NM_001145337.1	MDM2 Oncogene, E3 Ubiquitin Protein Ligase		Fundamental Immunology or Cell Function		NA
MICB	NM_005931.3		Adaptive Immune System	Influenza-associated genes		Unpublished work
MME	NM_001354644.1			Neutrophil/Sepsis/ARDS	Kangelaris, et al, 2015. 10.1152/ajplung.00380.2014	NA
MMP8	NM_002424.2		Neutrophil degranulation;Extracellular matrix organization	Neutrophil/Sepsis/ARDS	Kangelaris, et al, 2015. 10.1152/ajplung.00380.2014	NA
MMP9	NM_004994.2	Gelatinase B, 92kDa Gelatinase, 92kDa Type IV Collagenase, MANDP2	Neutrophil degranulation;Signaling by Receptor Tyrosine Kinases;Extracellular matrix organization;Developmental Biology;Interleukin-4 and Interleukin-13 signaling	Immune Cell Proportions	Vallania, et al, 2018. 10.1038/s41467-018-07242-6	NA
MPO	NM_000250.1		Neutrophil degranulation	ARDS	Sweeney, et al. 2018. 10.1097/CCM.0000000000002839	NA
MRPL3	NM_007208.2		Metabolism of proteins	Immune Cell Proportions	Vallania, et al, 2018. 10.1038/s41467-018-07242-6	NA
MS4A1	NM_152866.2			Immune Cell Proportions	Vallania, et al, 2018. 10.1038/s41467-018-07242-6	NA
MS4A4A	NM_024021.2			Influenza-associated genes		Unpublished work
MT1F	NM_005949.3		Cellular responses to external stimuli	Influenza-associated genes		Unpublished work
MT1X	NM_005952.3		Cellular responses to external stimuli	Immune Cell Proportions	Vallania, et al, 2018. 10.1038/s41467-018-07242-6	NA
MTCH1	NM_001271641.1	Cell Proliferation-Inducing Protein 60		Sepsis MetaScore, Virus vs Bacteria, Influenza	Sweeney, et al, 2016. 10.1126/scitranslmed.aaf7165	NA
MUC1	NM_001018017.1		Metabolism of proteins;Disease;Interleukin-4 and Interleukin-13 signaling	Immune Cell Proportions	Vallania, et al, 2018. 10.1038/s41467-018-07242-6	NA
MX1	NM_002462.2	IFI-78K, MxA	Interferon Signaling	Influenza meta-signature (IMS)	Andres-Terre, et al, 2015. 10.1016/j.immuni.2015.11.003	Unpublished work
MYD88	NM_002468.3		Adaptive Immune System;Toll-like Receptor Cascades;Cytosolic sensors of pathogen-associated DNA ;Disease	Influenza-associated genes		Unpublished work
MYL12A	NM_006471.3		Developmental Biology;Muscle contraction	Influenza-associated genes		Unpublished work
NEU1	NM_000434.3		Metabolism;Metabolism of proteins;Disease;Neutrophil degranulation	Influenza-associated genes		Unpublished work
NEXN	NM_144573.3			Influenza-associated genes		Unpublished work
NFKB1	NM_003998.2		Adaptive Immune System;Cytosolic sensors of pathogen-associated DNA ;Cellular responses to external stimuli;Chromatin modifying enzymes;Developmental Biology;Toll-like Receptor Cascades;Disease;Neutrophil degranulation;Nucleotide-binding domain# leucine rich repeat containing receptor (NLR) signaling pathways;DDX58/IFIH1-mediated induction of interferon-alpha/beta	Fundamental Immunology or Cell Function		NA
NLRP3	NM_001079821.2		Metabolism of proteins;Nucleotide-binding domain# leucine rich repeat containing receptor (NLR) signaling pathways	Influenza		NA
NOD2	NM_001293557.1	Caspase Recruitment Domain Family, Member 15	Metabolism of proteins;Nucleotide-binding domain# leucine rich repeat containing receptor (NLR) signaling pathways;Toll-like Receptor Cascades	Influenza-associated genes		NA
NTNG2	NM_032536.2		Metabolism of proteins	Influenza-associated genes		Unpublished work
NUDT1	NM_002452.3		Metabolism	Immune Cell Proportions	Vallania, et al, 2018. 10.1038/s41467-018-07242-6	NA
OAS1	NM_001032409.1	P46/P42 OAS	Interferon Signaling	Influenza vs bacteria	Tripathi, et al, 2015. 10.1016/j.chom.2015.11.002	Unpublished work
OAS2	NM_016817.2	P69 OAS / P71 OAS, 2-5A Synthase 2, P69OAS / P71OAS	Interferon Signaling	Influenza-associated genes		Unpublished work
OAS3	NM_006187.2	2'-5'-Oligoadenylate Synthetase 3 (100 KD) , P100 OAS	Interferon Signaling	Influenza-associated genes		Unpublished work
OASL	NM_198213.1		Interferon Signaling	Influenza-associated genes		Unpublished work
OLFM4	NM_006418.4	G-CSF-Stimulated Clone 1 Protein, GC1	Neutrophil degranulation	ARDS	Sweeney, et al. 2018. 10.1097/CCM.0000000000002839	NA
OR2J2	NM_030905.2		Signaling by GPCR	Immune Cell Proportions	Vallania, et al, 2018. 10.1038/s41467-018-07242-6	NA
OR52R1	NM_001005177.3		Signaling by GPCR	Sepsis Mortality Prediction	Sweeney et al. 2018, 10.1038/s41467-018-03078-2	NA
OSBPL10	NM_001174060.1		Metabolism	Immune Cell Proportions	Vallania, et al, 2018. 10.1038/s41467-018-07242-6	NA
OTOF	NM_004802.3			Influenza-associated genes		Unpublished work
OXA1L	NM_005015.3		Metabolism of proteins	Influenza-associated genes		Unpublished work
P2RX1	NM_002558.3	P2X Receptor, Subunit 1	Neutrophil degranulation;Hemostasis	Purinergic signaling		NA
P2RY2	NM_002564.2	P2Y2R	Metabolism of proteins;Signaling by GPCR	Purinergic signaling		NA
PABPC4	NM_001135654.1			Influenza-associated genes		Unpublished work
PANX1	NM_015368.3		Neuronal System;Nucleotide-binding domain# leucine rich repeat containing receptor (NLR) signaling pathways	Immune Cell Proportions, Purinergic signalling	Vallania, et al, 2018. 10.1038/s41467-018-07242-6	NA
PARP12	NM_022750.2			Influenza meta-signature (IMS)	Andres-Terre, et al, 2015. 10.1016/j.immuni.2015.11.003	Unpublished work
PARP9	NM_001146102.1		Metabolism	Influenza-associated genes		Unpublished work
PAX5	NM_016734.1		Gene expression (Transcription)	Immune Cell Proportions	Vallania, et al, 2018. 10.1038/s41467-018-07242-6	NA
PBXIP1	NM_020524.2			Influenza-associated genes		Unpublished work
PCBP2	NM_005016.5	HNRNPE2 , Epididymis Secretory Sperm Binding Protein	DDX58/IFIH1-mediated induction of interferon-alpha/beta;Metabolism of RNA	Influenza-associated genes		Unpublished work
PCGF2	NM_007144.2		Metabolism of proteins;Developmental Biology;Gene expression (Transcription)	Immune Cell Proportions	Vallania, et al, 2018. 10.1038/s41467-018-07242-6	NA
PDE4B	NM_001037340.1		Signaling by GPCR	ARDS	Sweeney, et al. 2018. 10.1097/CCM.0000000000002839	NA
PDGFB	NM_002608.2		Hemostasis;Signaling by Receptor Tyrosine Kinases;Disease;Extracellular matrix organization	Immune Cell Proportions	Vallania, et al, 2018. 10.1038/s41467-018-07242-6	NA
PER1	NM_002616.2		Circadian Clock	Sepsis Mortality Prediction	Sweeney et al. 2018, 10.1038/s41467-018-03078-2	NA
PHEX	NM_000444.5			Immune Cell Proportions	Vallania, et al, 2018. 10.1038/s41467-018-07242-6	NA
PHF11	NM_001040443.1			Influenza-associated genes		Unpublished work
PID1	NM_001100818.1			Influenza-associated genes		Unpublished work
PITPNC1	NM_012417.2			Influenza-associated genes		Unpublished work
PLEKHO1	NM_016274.4			ARDS	Sweeney, et al. 2018. 10.1097/CCM.0000000000002839	NA
POLG	NM_002693.2			HOUSEKEEPING GENE	Sweeney, et al, 2016. 10.1126/scitranslmed.aaf7165	NA
PPIB	NM_000942.4		Extracellular matrix organization	HOUSEKEEPING GENE	Wong, et al, 2017. 10.1164/rccm.201701-0066OC	NA
PPL	NM_002705.4		Adaptive Immune System;Developmental Biology	ARDS	Sweeney, et al. 2018. 10.1097/CCM.0000000000002839	NA
PRF1	NM_005041.3	PFP, P1, HPLH2		KLRD1 NKcells: Influenza susceptibility	Bongen, 2018. 10.1186/s13073-018-0554-1	NA
PRKCDBP	NM_145040.2			Immune Cell Proportions	Vallania, et al, 2018. 10.1038/s41467-018-07242-6	NA
PRR5	NM_015366.3		Adaptive Immune System;Signaling by Receptor Tyrosine Kinases;Disease;Gene expression (Transcription)	Immune Cell Proportions	Vallania, et al, 2018. 10.1038/s41467-018-07242-6	NA
PSMB9	NM_002800.4		Metabolism;Adaptive Immune System;Cellular responses to external stimuli;Cell Cycle;Disease;Apoptosis;Transport of small molecules;Metabolism of RNA;TNFR2 non-canonical NF-kB pathway;Metabolism of proteins;Gene expression (Transcription);Developmental Biology;Signaling by NOTCH	ARDS	Sweeney, et al. 2018. 10.1097/CCM.0000000000002839	NA
PTP4A1	NM_003463.3			Influenza-associated genes		Unpublished work
PTPRK	NM_001135648.1		Signaling by Receptor Tyrosine Kinases	Immune Cell Proportions	Vallania, et al, 2018. 10.1038/s41467-018-07242-6	NA
PTPRS	NM_002850.3		Extracellular matrix organization;Neuronal System;Signaling by Receptor Tyrosine Kinases	Immune Cell Proportions	Vallania, et al, 2018. 10.1038/s41467-018-07242-6	NA
PTTG2	NM_006607.2			Immune Cell Proportions	Vallania, et al, 2018. 10.1038/s41467-018-07242-6	NA
QARS	NM_005051.1		Metabolism;Metabolism of proteins	Influenza-associated genes		Unpublished work
RAB3GAP1	NM_012233.2	Rab3 GTPase-Activating Protein Catalytic Subunit	Vesicle-mediated transport	Fundamental Immunology or Cell Function		NA
RAP2C	NM_021183.3		Neutrophil degranulation	Influenza-associated genes		Unpublished work
RAPGEF1	NM_005312.2		Signaling by Receptor Tyrosine Kinases	ARDS	Sweeney, et al. 2018. 10.1097/CCM.0000000000002839	NA
RARRES2	NM_002889.3		Hemostasis	Immune Cell Proportions	Vallania, et al, 2018. 10.1038/s41467-018-07242-6	NA
RBL2	NM_005611.3		Gene expression (Transcription);Cell Cycle	Influenza-associated genes		Unpublished work
RBP7	NM_052960.2	Cellular Retinoic Acid-Binding Protein IV		Neutrophil/Sepsis/ARDS	Kangelaris, et al, 2015. 10.1152/ajplung.00380.2014	NA
RELB	NM_006509.3		TNFR2 non-canonical NF-kB pathway	ARDS	Sweeney, et al. 2018. 10.1097/CCM.0000000000002839	NA
RETN	NM_020415.2	Cysteine-Rich Protein Precursor 1	Neutrophil degranulation;Gene expression (Transcription)	Neutrophil/Sepsis/ARDS	Kangelaris, et al, 2015. 10.1152/ajplung.00380.2014	NA
RGL1	NM_001297669.1		Metabolism	Influenza-associated genes		Unpublished work
RGS1	NM_002922.3		Signaling by GPCR	Sepsis Mortality Prediction	Sweeney et al. 2018, 10.1038/s41467-018-03078-2	NA
RHBDF2	NM_024599.3			ARDS	Sweeney, et al. 2018. 10.1097/CCM.0000000000002839	NA
RNASE1	NM_002933.4			Influenza-associated genes		Unpublished work
RPGRIP1	NM_020366.3			Sepsis MetaScore, Virus vs Bacteria	Sweeney, et al, 2016. 10.1126/scitranslmed.aaf7165	NA
RPL3	NM_001033853.1			Influenza-associated genes		Unpublished work
RPL7	NM_000971.3		Metabolism;Metabolism of proteins;Disease;Metabolism of RNA;Developmental Biology	Immune Cell Proportions	Vallania, et al, 2018. 10.1038/s41467-018-07242-6	NA
RPS23	NM_001025.4		Metabolism;Metabolism of proteins;Disease;Metabolism of RNA;Developmental Biology	Influenza-associated genes		Unpublished work
RRAS	NM_006270.3		Developmental Biology	Influenza-associated genes		Unpublished work
RSAD2	NM_080657.4		Interferon Signaling	Influenza-associated genes		Unpublished work
RTP4	NM_022147.2		Signaling by GPCR	Influenza meta-signature (IMS)	Andres-Terre, et al, 2015. 10.1016/j.immuni.2015.11.003	Unpublished work
S100A12	NM_005621.1		Neutrophil degranulation;Toll-like Receptor Cascades;DDX58/IFIH1-mediated induction of interferon-alpha/beta	ARDS	Sweeney, et al. 2018. 10.1097/CCM.0000000000002839	NA
S100A8	NM_002964.3	CAGA, CFAG, P8, MRP8, 60B8AG, CGLA	Neutrophil degranulation;Signaling by Rho GTPases;Toll-like Receptor Cascades;Antimicrobial peptides	Influenza-associated genes		NA
S100A9	NM_002965.2	Calgranulin B	Neutrophil degranulation;Signaling by Rho GTPases;Toll-like Receptor Cascades;Antimicrobial peptides	Influenza-associated genes		NA
SAMD9	NM_017654.2			Influenza-associated genes		Unpublished work
SAMD9L	NM_152703.2			Influenza-associated genes		Unpublished work
SAP30	NM_003864.3		Gene expression (Transcription);Chromatin modifying enzymes	Influenza-associated genes		Unpublished work
SAT1	NM_002970.2		Metabolism	Influenza-associated genes		Unpublished work
SATB1	NM_001131010.1		Metabolism of proteins;Apoptosis	Influenza-associated genes		Unpublished work
SCO2	NM_005138.2		Metabolism;Gene expression (Transcription)	Influenza-associated genes		Unpublished work
SENP5	NM_152699.4		Metabolism of proteins	ARDS	Sweeney, et al. 2018. 10.1097/CCM.0000000000002839	NA
SEPP1	NM_005410.2		Hemostasis	Sepsis Mortality Prediction	Sweeney et al. 2018, 10.1038/s41467-018-03078-2	NA
SERPINE1	NM_000602.2	Serpin Family E Member 1	Hemostasis;Circadian Clock;Gene expression (Transcription);Extracellular matrix organization	Influenza-associated genes		NA
SERPINF2	NM_000934.3		Hemostasis	Immune Cell Proportions	Vallania, et al, 2018. 10.1038/s41467-018-07242-6	NA
SFTPD	NM_003019.4		Metabolism of proteins;Toll-like Receptor Cascades;Adaptive Immune System;Disease	Influenza-associated genes		NA
SGSM2	NM_014853.2			Influenza-associated genes		Unpublished work
SIDT1	NM_017699.2			Immune Cell Proportions	Vallania, et al, 2018. 10.1038/s41467-018-07242-6	NA
SIGLEC1	NM_023068.3		Adaptive Immune System	Influenza-associated genes		Unpublished work
SIGLEC5	NM_003830.3		Adaptive Immune System;Neutrophil degranulation	Influenza-associated genes		Unpublished work
SIRT1	NM_012238.4	SIR2-Like Protein 1	Gene expression (Transcription);Cellular responses to external stimuli;Circadian Clock	Purinergic signaling		NA
SIRT3	NM_001017524.2	SIR2-Like Protein 3	Gene expression (Transcription);Transcriptional activation of mitochondrial biogenesis	Purinergic signaling		NA
SIRT4	NM_012240.1	SIR2-Like Protein 4	Transcriptional activation of mitochondrial biogenesis	Purinergic signaling		NA
SIRT5	NM_012241.3	SIR2-Like Protein 5	Transcriptional activation of mitochondrial biogenesis	Purinergic signaling		NA
SLC12A3	NM_001126107.1		Disease;Transport of small molecules	Immune Cell Proportions	Vallania, et al, 2018. 10.1038/s41467-018-07242-6	NA
SLC12A7	NM_006598.2		Transport of small molecules	ARDS	Sweeney, et al. 2018. 10.1097/CCM.0000000000002839	NA
SLC15A3	NM_016582.1		Transport of small molecules	Immune Cell Proportions	Vallania, et al, 2018. 10.1038/s41467-018-07242-6	NA
SLC25A22	NM_001191061.1		Transport of small molecules	ARDS	Sweeney, et al. 2018. 10.1097/CCM.0000000000002839	NA
SLC30A1	NM_021194.2		Transport of small molecules	Influenza-associated genes		Unpublished work
SLC38A1	NM_001077484.1		Transport of small molecules;Neuronal System	Immune Cell Proportions	Vallania, et al, 2018. 10.1038/s41467-018-07242-6	NA
SLC39A11	XM_006721754.1			Influenza-associated genes		Unpublished work
SLC6A13	NM_001243392.1		Transport of small molecules;Neuronal System	Immune Cell Proportions	Vallania, et al, 2018. 10.1038/s41467-018-07242-6	NA
SLPI	NM_003064.2	ALP, MPI, Protease Inhibitor WAP4	Neutrophil degranulation	Neutrophils		NA
SMARCD3	NM_001003801.1		Metabolism;Circadian Clock;Transcriptional activation of mitochondrial biogenesis;Chromatin modifying enzymes;Developmental Biology;Gene expression (Transcription)	Viral Bacterial Signature	Rao, et al, 2021. https://dx.doi.org/10.2139/ssrn.3962154	NA
SPSB3	NM_080861.3		Metabolism of proteins	Influenza-associated genes		Unpublished work
STAB1	NM_015136.2		Vesicle-mediated transport	Influenza-associated genes		Unpublished work
STAT1	NM_139266.1		Interferon Signaling;Signaling by Receptor Tyrosine Kinases;Disease;Interleukin-4 and Interleukin-13 signaling;Gene expression (Transcription);Interleukin-12 family signaling;Interleukin-2 family signaling;Signaling by NOTCH	Influenza vs bacteria	Tripathi, et al, 2015. 10.1016/j.chom.2015.11.002	Unpublished work
STAT2	NM_005419.3		Interferon Signaling	Influenza		NA
STING	NM_198282.1	Stimulator Of Interferon Genes Protein	Neutrophil degranulation;Cytosolic sensors of pathogen-associated DNA	Influenza-associated genes		NA
STX1A	NM_001165903.1		Metabolism;Neuronal System;Metabolism of proteins;Other interleukin signaling;Disease;Developmental Biology	ARDS	Sweeney, et al. 2018. 10.1097/CCM.0000000000002839	NA
SUCLG2	NM_001177599.1		Metabolism	Viral Bacterial Signature	Rao, et al, 2021. https://dx.doi.org/10.2139/ssrn.3962154	NA
TAP1	NM_000593.5		Adaptive Immune System	Influenza-associated genes		Unpublished work
TBK1	NM_013254.2	NF-KB-Activating Kinase	Toll-like Receptor Cascades;Cytosolic sensors of pathogen-associated DNA ;DDX58/IFIH1-mediated induction of interferon-alpha/beta	Influenza-associated genes		Unpublished work
TBL1X	NM_005647.3		Metabolism;Circadian Clock;Signaling by NOTCH;Transcriptional activation of mitochondrial biogenesis;Disease;Chromatin modifying enzymes;Gene expression (Transcription);Developmental Biology	Influenza-associated genes		Unpublished work
TBPL1	NM_001253676.1			Influenza-associated genes		Unpublished work
TCF4	NM_001083962.1		Developmental Biology	Fundamental Immunology or Cell Function		NA
TCL1A	NR_049726.1			Immune Cell Proportions	Vallania, et al, 2018. 10.1038/s41467-018-07242-6	NA
TCN1	NM_001062.3	Haptocorin, Transcobalamin I (Vitamin B12 Binding Protein, R Binder Family)	Metabolism;Neutrophil degranulation	Neutrophil/Sepsis/ARDS	Kangelaris, et al, 2015. 10.1152/ajplung.00380.2014	NA
TCN2	NM_000355.2		Metabolism;Disease	Influenza-associated genes		Unpublished work
TDRD7	NM_014290.2			Influenza-associated genes		Unpublished work
TGFA	NM_003236.2	TGFa	Metabolism of proteins;Signaling by Receptor Tyrosine Kinases;Vesicle-mediated transport;Disease;Gene expression (Transcription)	Cytokines		NA
TGFBI	NM_000358.2	Kerato-Epithelin, Transforming Growth Factor, Beta-Induced, 68kDa	Metabolism of proteins	Sepsis MetaScore, ARDS	Sweeney, et al, 2016. 10.1126/scitranslmed.aaf7165. and Sweeney, et al, 2018. 10.1097/CCM.0000000000002839	NA
TIMP1	NM_003254.2	Tissue Inhibitor Of Metalloproteinases1, CLGI, EPA	Metabolism of proteins;Hemostasis;Extracellular matrix organization;Interleukin-10 signaling;Interleukin-4 and Interleukin-13 signaling	protective during influenza ALI	Allen, et al, 2018. 10.1007/s00408-018-0154-2	NA
TLL1	NM_012464.4		Extracellular matrix organization	Immune Cell Proportions	Vallania, et al, 2018. 10.1038/s41467-018-07242-6	NA
TLR1	NM_003263.3		Adaptive Immune System;Antimicrobial peptides;Toll-like Receptor Cascades;Disease	Fundamental Immunology or Cell Function		NA
TLR2	NM_003264.3		Adaptive Immune System;Antimicrobial peptides;Toll-like Receptor Cascades;Disease;Neutrophil degranulation	Fundamental Immunology or Cell Function		NA
TLR3	NM_003265.2	CD283	Disease;Toll-like Receptor Cascades;Cytosolic sensors of pathogen-associated DNA	Influenza	Tang, et al, 2017. 10.1183/13993003.02098-2016	NA
TLR4	NM_138554.2		Adaptive Immune System;Apoptosis;Toll-like Receptor Cascades;Disease	Fundamental Immunology or Cell Function		NA
TLR5	NM_003268.5		Disease;Toll-like Receptor Cascades	Fundamental Immunology or Cell Function		NA
TLR6	NM_006068.2		Adaptive Immune System;Toll-like Receptor Cascades;Disease	Fundamental Immunology or Cell Function		NA
TLR7	NM_016562.3		Toll-like Receptor Cascades	Influenza	Tang, et al, 2017. 10.1183/13993003.02098-2016	NA
TLR8	NM_016610.2	CD288	Toll-like Receptor Cascades	Influenza	Tang, et al, 2017. 10.1183/13993003.02098-2016	NA
TLR9	NM_017442.2	CD289	Toll-like Receptor Cascades;Signaling by Receptor Tyrosine Kinases	Influenza	Tang, et al, 2017. 10.1183/13993003.02098-2016	NA
TMED1	NM_006858.2			Influenza-associated genes		Unpublished work
TMEM140	NM_018295.2			Influenza-associated genes		Unpublished work
TMEM19	NM_018279.3			ARDS	Sweeney, et al. 2018. 10.1097/CCM.0000000000002839	NA
TMEM204	NM_024600.4			Influenza-associated genes		Unpublished work
TMEM51	NM_018022.2			Influenza-associated genes		Unpublished work
TMEM62	NM_024956.3			Influenza-associated genes		Unpublished work
TNFA	NM_000594.2	TNFA, TNFSF2, DIF, TNF-alpha	Interleukin-4 and Interleukin-13 signaling;Developmental Biology;TNFR2 non-canonical NF-kB pathway;Interleukin-10 signaling	Cytokines		NA
TNFAIP6	NM_007115.2		Neutrophil degranulation	Influenza-associated genes		Unpublished work
TNFRSF10B	NM_003842.3		Hemostasis;Apoptosis;Gene expression (Transcription)	Fundamental Immunology or Cell Function		NA
TNFRSF25	NM_001039664.1		TNFR2 non-canonical NF-kB pathway	Immune Cell Proportions	Vallania, et al, 2018. 10.1038/s41467-018-07242-6	NA
TNFSF10	NM_003810.2		Apoptosis	Fundamental Immunology or Cell Function		NA
TNIP1	NM_006058.4	A20-Binding Inhibitor Of NF-Kappa-B Activation 1	Metabolism of proteins	Viral Bacterial Signature	Sweeney, et al, 2016. 10.1126/scitranslmed.aaf7165	NA
TNNI2	NM_003282.3		Muscle contraction	Immune Cell Proportions	Vallania, et al, 2018. 10.1038/s41467-018-07242-6	NA
TOR1B	NM_014506.1		Vesicle-mediated transport	Influenza-associated genes		Unpublished work
TP53	NM_000546.2	p53, LFS1	Metabolism of proteins;Apoptosis;Signaling by NOTCH;Cellular responses to external stimuli;Cell Cycle;Gene expression (Transcription);Interleukin-4 and Interleukin-13 signaling;Hemostasis	Pediatrics Septic Shock/ Mortality Risk	Wong, et al, 2017. 10.1164/rccm.201701-0066OC	NA
TP53BP1	NM_001141980.1		Metabolism of proteins;Cell Cycle	ARDS	Sweeney, et al. 2018. 10.1097/CCM.0000000000002839	NA
TRADD	NM_003789.2	Tumor Necrosis Factor Receptor Type 1 Associated Death Domain Protein	Apoptosis	Fundamental Immunology or Cell Function		NA
TRAF3IP2	NM_001164281.1			Immune Cell Proportions	Vallania, et al, 2018. 10.1038/s41467-018-07242-6	NA
TRAK1	NM_014965.3		Disease	Immune Cell Proportions	Vallania, et al, 2018. 10.1038/s41467-018-07242-6	NA
TRAT1	NM_016388.2		Adaptive Immune System;Disease	Immune Cell Proportions	Vallania, et al, 2018. 10.1038/s41467-018-07242-6	NA
TREM1	NM_001242589.1	TREM-1, CD354	Adaptive Immune System;Hemostasis;DAP12 interactions	pediatric septic shock	Wong, 2013. 10.1038/pr.2013.11	NA
TRIM22	NM_006074.4		Interferon Signaling	Influenza-associated genes		Unpublished work
TST	NM_001270483.1		Metabolism	Sepsis Mortality Prediction	Sweeney et al. 2018, 10.1038/s41467-018-03078-2	NA
TUFT1	NM_001126337.1			Influenza-associated genes		Unpublished work
TULP2	NM_003323.2			Immune Cell Proportions	Vallania, et al, 2018. 10.1038/s41467-018-07242-6	NA
TWISTNB	NM_001002926.1		Gene expression (Transcription)	Bacterial Sepsis	Sweeney, et al. 2018. 10.1097/CCM.0000000000003084	NA
TYK2	NM_003331.4	JTK1	Interferon Signaling;Other interleukin signaling;Interleukin-10 signaling;Interleukin-4 and Interleukin-13 signaling;Interleukin-12 family signaling	Influenza-associated genes		Unpublished work
TYRO3	NM_006293.2			Immune Cell Proportions	Vallania, et al, 2018. 10.1038/s41467-018-07242-6	NA
UBE4B	NM_006048.3			Influenza-associated genes		Unpublished work
UBL7	NM_032907.3			Influenza-associated genes		Unpublished work
UTS2	NM_006786.3		Signaling by GPCR	Neutrophil/Sepsis/ARDS	Kangelaris, et al, 2015. 10.1152/ajplung.00380.2014	NA
VEGFA	NM_001025366.1	VEGF, VEGF-A, VPF	Hemostasis;Signaling by Receptor Tyrosine Kinases;Cellular responses to external stimuli;Interleukin-4 and Interleukin-13 signaling;Gene expression (Transcription)	Cytokines		NA
XAF1	NM_199139.2		Interferon Signaling	Influenza-associated genes		Unpublished work
XIAP	NM_001204401.1	X-Linked Inhibitor Of Apoptosis Protein	Apoptosis	Fundamental Immunology or Cell Function		NA
YKT6	NM_006555.3		Metabolism of proteins;Vesicle-mediated transport	ARDS	Sweeney, et al. 2018. 10.1097/CCM.0000000000002839	NA
ZBP1	NM_001160419.2		Cytosolic sensors of pathogen-associated DNA	Influenza meta-signature (IMS)	Andres-Terre, et al, 2015. 10.1016/j.immuni.2015.11.003	Unpublished work
ZBTB33	NM_006777.3			ARDS	Sweeney, et al. 2018. 10.1097/CCM.0000000000002839	NA
ZC3H12A	NM_025079.2			Immune Cell Proportions	Vallania, et al, 2018. 10.1038/s41467-018-07242-6	NA
ZCCHC2	NM_017742.4			Influenza-associated genes		Unpublished work
ZCCHC4	NM_024936.2			ARDS	Sweeney, et al. 2018. 10.1097/CCM.0000000000002839	NA
ZDHHC19	NM_001039617.1			Sepsis MetaScore, Virus vs Bacteria	Sweeney, et al, 2016. 10.1126/scitranslmed.aaf7165	NA
ZNF180	NM_013256.3		Gene expression (Transcription)	Immune Cell Proportions	Vallania, et al, 2018. 10.1038/s41467-018-07242-6	NA
ZWINT	NM_007057.3	SNAP25 Interacting Protein Of 30 KDa	Cell Cycle;Signaling by Rho GTPases	Pediatrics Septic Shock/ Mortality Risk	Wong, et al, 2017. 10.1164/rccm.201701-0066OC	NA
